# Supplementary material for: Mangosteen Metabolites as Promising Alpha-Amylase Inhibitor Candidates: In Silico and In Vitro Evaluations
Source: Metabolites. 2022 Dec 7;12(12):1229. doi: 10.3390/metabo12121229 (PMC9784833; doi:10.3390/metabo12121229)
Supplement: Supplementary file 1 [file metabolites-12-01229-s001.zip]

Archive with 1 entries (1 files):
- metabolites-2070546-supplementary.pdf
